# Supplementary material for: Characterization of deep neural network features by decodability from human brain activity
Source: Sci Data. 2019 Feb 12;6:190012. doi: 10.1038/sdata.2019.12 (PMC6371890; doi:10.1038/sdata.2019.12)
Supplement: Supplementary file 1 [file sdata201912-isa1.zip]

Archive with 3 entries (3 files):
- i_Investigation.txt
- s_Kamitani579A_study.txt
- a_Kamitani579A_assay.txt
