# Supplementary material for: Characterization of deep neural network features by decodability from human brain activity
Source: Sci Data. 2019 Feb 12;6:190012. doi: 10.1038/sdata.2019.12 (PMC6371890; doi:10.1038/sdata.2019.12)
Supplement: Supplementary file 1 [file sdata201912-isa1.zip › i_Investigation.txt]

# Investigation File generated for Scientific Data with Investigation File Authoring Tool version 0.1.0 on 08/01/2019 - This metadata file is CC0
ONTOLOGY SOURCE REFERENCE
Term Source Name	ERO	EFO	BAO	OBI
Term Source File	http://data.bioontology.org/ontologies/ERO	http://data.bioontology.org/ontologies/EFO	http://data.bioontology.org/ontologies/BAO	http://data.bioontology.org/ontologies/OBI
Term Source Version	2013-08-02	2.103	2.0	2014-08-18
Term Source Description	Eagle-I Research Resource Ontology	Experimental Factor Ontology	BioAssay Ontology	Ontology for Biomedical Investigations
INVESTIGATION
Investigation Identifier
Investigation Title
Investigation Description
Investigation Submission Date
Investigation Public Release Date
INVESTIGATION PUBLICATIONS
Investigation PubMed ID
Investigation Publication DOI
Investigation Publication Author List
Investigation Publication Title
Investigation Publication Status
Investigation Publication Status Term Accession Number
Investigation Publication Status Term Source REF
INVESTIGATION CONTACTS
Investigation Person Last Name
Investigation Person Mid Initials
Investigation Person First Name
Investigation Person Address
Investigation Person Phone
Investigation Person Fax
Investigation Person Email
Investigation Person Affiliation
Investigation Person Roles
Investigation Person Roles Term Accession Number
Investigation Person Roles Term Source REF
STUDY
Study Identifier	10.1038/sdata.2019.12
Study Title	Characterization of deep neural network features by decodability from human brain activity
Study Submission Date	04/10/2018
Study Public Release Date	12/02/2019
Study Description	http://www.nature.com/articles/sdata201912#abstract
Study File Name	s_Kamitani579A_study.txt
Comment[Subject Keywords]	//;//;///
Comment[Manuscript Licence]	CC BY-4.0
Comment[Experimental Metadata Licence]	CC0
Comment[Supplementary Information File Name]	
Comment[Supplementary Information File Type]	x-zip-compressed
Comment[Supplementary Information File URL]	http://www.nature.com/articles/sdata201912#supplementary-information
Comment[Data Repository]	figshare;figshare
Comment[Data Record Accession]	doi:10.6084/m9.figshare.7387130.v1;doi:10.6084/m9.figshare.6269321.v1
Comment[Data Record URI]	https://doi.org/10.6084/m9.figshare.7387130.v1;https://doi.org/10.6084/m9.figshare.6269321.v1
STUDY DESIGN DESCRIPTORS
Study Design Type	modeling and simulation objective	network analysis objective	comparison objective
Study Design Type Term Accession Number	ERO:0100102	ERO:0100103	ERO:0100086
Study Design Type Term Source REF	ERO	ERO	ERO
STUDY PUBLICATIONS
Study PubMed ID	""
Study Publication DOI	doi:10.1038/ncomms15037
Study Publication Author List	""
Study Publication Title	""
Study Publication Status	published
Study Publication Status Term Accession Number	
Study Publication Status Term Source REF	
STUDY FACTORS
Study Factor Name
Study Factor Type
Study Factor Type Term Accession Number
Study Factor Type Term Source REF
STUDY ASSAYS
Study Assay Measurement Type	feature extraction
Study Assay Measurement Type Term Accession Number	http://www.ebi.ac.uk/efo/EFO_0000494
Study Assay Measurement Type Term Source REF	EFO
Study Assay Technology Type	neural network model
Study Assay Technology Type Term Accession Number	BAO:0002345
Study Assay Technology Type Term Source REF	BAO
Study Assay Technology Platform	""
Study Assay File Name	a_Kamitani579A_assay.txt
STUDY PROTOCOLS
Study Protocol Name	Subjects	MRI acquisition	MRI data preprocessing	Region of interest (ROI) selection	Deep neural network feature decoding
Study Protocol Type	selection	magnetic resonance imaging	data transformation	data transformation	data transformation
Study Protocol Type Term Accession Number	OBI:0001928	ERO:0001235	OBI:0200000	OBI:0200000	OBI:0200000
Study Protocol Type Term Source REF	OBI	ERO	ERO	ERO	ERO
Study Protocol Description					
Study Protocol URI	""	""	""	""	""
Study Protocol Version					
Study Protocol Parameters Name	""	""	""	""	""
Study Protocol Parameters Name Term Accession Number	""	""	""	""	""
Study Protocol Parameters Name Term Source REF	""	""	""	""	""
Study Protocol Components Name	""	""	""	""	""
Study Protocol Components Type	""	""	""	""	""
Study Protocol Components Type Term Accession Number	""	""	""	""	""
Study Protocol Components Type Term Source REF	""	""	""	""	""
STUDY CONTACTS
Study Person Last Name	Horikawa	Aoki	Tsukamoto	Kamitani
Study Person First Name	Tomoyasu	Shuntaro C.	Mitsuaki	Yukiyasu
Study Person Mid Initials				
Study Person Email	""	""	""	kamitani@i.kyoto-u.ac.jp
Study Person Phone				
Study Person Fax				
Study Person Address				
Study Person Affiliation	ATR Computational Neuroscience Laboratories, 2-2-2 Hikaridai, Seika, Soraku, Kyoto 619-0288, Japan	ATR Computational Neuroscience Laboratories, 2-2-2 Hikaridai, Seika, Soraku, Kyoto 619-0288, Japan	ATR Computational Neuroscience Laboratories, 2-2-2 Hikaridai, Seika, Soraku, Kyoto 619-0288, Japan	ATR Computational Neuroscience Laboratories, 2-2-2 Hikaridai, Seika, Soraku, Kyoto 619-0288, Japan
Study Person Roles				
Study Person Roles Term Accession Number				
Study Person Roles Term Source REF				
Comment[Study Person ORCID]				0000-0002-9300-8268
Comment[Funder]				
Comment[FundRef ID]				
Comment[Funder Term Source REF]				
Comment[Grant Identifier]				
