# Supplementary material for: Characterization of deep neural network features by decodability from human brain activity
Source: Sci Data. 2019 Feb 12;6:190012. doi: 10.1038/sdata.2019.12 (PMC6371890; doi:10.1038/sdata.2019.12)
Supplement: Supplementary file 1 [file sdata201912-isa1.zip › s_Kamitani579A_study.txt]

Source Name	Comment[source data URL]	Protocol REF	Protocol REF	Sample Name
OpenNeuro	https://doi.org/10.18112/openneuro.ds001246.v1.0.1	Subjects	MRI acquisition	sub-01
OpenNeuro	https://doi.org/10.18112/openneuro.ds001246.v1.0.1	Subjects	MRI acquisition	sub-02
OpenNeuro	https://doi.org/10.18112/openneuro.ds001246.v1.0.1	Subjects	MRI acquisition	sub-03
OpenNeuro	https://doi.org/10.18112/openneuro.ds001246.v1.0.1	Subjects	MRI acquisition	sub-04
OpenNeuro	https://doi.org/10.18112/openneuro.ds001246.v1.0.1	Subjects	MRI acquisition	sub-05
