# Supplementary material for: Characterization of deep neural network features by decodability from human brain activity
Source: Sci Data. 2019 Feb 12;6:190012. doi: 10.1038/sdata.2019.12 (PMC6371890; doi:10.1038/sdata.2019.12)
Supplement: Supplementary file 1 [file sdata201912-isa1.zip › a_Kamitani579A_assay.txt]

Sample Name	Protocol REF	Protocol REF	Assay Name	Raw Data File	Comment[Data Repository]	Comment[Data Record Accession]	Comment[Data Record URI]	Comment[equivalent Zenodo address]	Protocol REF	Derived Data File	Comment[Data Repository]	Comment[Data Record Accession]	Comment[Data Record URI]	Comment[equivalent Zenodo address]
sub-01	MRI data preprocessing	Region of interest (ROI) selection	preprocessed fMRI data for sub-01	Subject1.mat	figshare	doi:10.6084/m9.figshare.7387130.v1	https://doi.org/10.6084/m9.figshare.7387130.v1	http://doi.org/10.5281/zenodo.1742390	Deep neural network feature decoding	decodedDNN-decoded-<net>-<layer>.zip	figshare	doi:10.6084/m9.figshare.6269321.v1	https://doi.org/10.6084/m9.figshare.6269321.v1	https://doi.org/10.5281/zenodo.1571012
sub-02	MRI data preprocessing	Region of interest (ROI) selection	preprocessed fMRI data for sub-02	Subject2.mat	figshare	doi:10.6084/m9.figshare.7387130.v1	https://doi.org/10.6084/m9.figshare.7387130.v1	http://doi.org/10.5281/zenodo.1742390	Deep neural network feature decoding	decodedDNN-decoded-<net>-<layer>.zip	figshare	doi:10.6084/m9.figshare.6269321.v1	https://doi.org/10.6084/m9.figshare.6269321.v1	https://doi.org/10.5281/zenodo.1571012
sub-03	MRI data preprocessing	Region of interest (ROI) selection	preprocessed fMRI data for sub-03	Subject3.mat	figshare	doi:10.6084/m9.figshare.7387130.v1	https://doi.org/10.6084/m9.figshare.7387130.v1	http://doi.org/10.5281/zenodo.1742390	Deep neural network feature decoding	decodedDNN-decoded-<net>-<layer>.zip	figshare	doi:10.6084/m9.figshare.6269321.v1	https://doi.org/10.6084/m9.figshare.6269321.v1	https://doi.org/10.5281/zenodo.1571012
sub-04	MRI data preprocessing	Region of interest (ROI) selection	preprocessed fMRI data for sub-04	Subject4.mat	figshare	doi:10.6084/m9.figshare.7387130.v1	https://doi.org/10.6084/m9.figshare.7387130.v1	http://doi.org/10.5281/zenodo.1742390	Deep neural network feature decoding	decodedDNN-decoded-<net>-<layer>.zip	figshare	doi:10.6084/m9.figshare.6269321.v1	https://doi.org/10.6084/m9.figshare.6269321.v1	https://doi.org/10.5281/zenodo.1571012
sub-05	MRI data preprocessing	Region of interest (ROI) selection	preprocessed fMRI data for sub-05	Subject5.mat	figshare	doi:10.6084/m9.figshare.7387130.v1	https://doi.org/10.6084/m9.figshare.7387130.v1	http://doi.org/10.5281/zenodo.1742390	Deep neural network feature decoding	decodedDNN-decoded-<net>-<layer>.zip	figshare	doi:10.6084/m9.figshare.6269321.v1	https://doi.org/10.6084/m9.figshare.6269321.v1	https://doi.org/10.5281/zenodo.1571012
